# Supplementary material for: Bacillus cereus Toxin Repertoire: Diversity of (Iso)cereulide(s)
Source: Molecules. 2022 Jan 27;27(3):872. doi: 10.3390/molecules27030872 (PMC8840689; doi:10.3390/molecules27030872)
Supplement: Supplementary file 1 [file molecules-27-00872-s001.zip]

Archive with 1 entries (1 files):
- molecules-1535264-supplementary.pdf
